# Supplementary material for: Effect of Intake of Extra Virgin Olive Oil on Mortality in a South Italian Cohort with and without NAFLD
Source: Nutrients. 2023 Oct 29;15(21):4593. doi: 10.3390/nu15214593 (PMC10649270; doi:10.3390/nu15214593)
Supplement: Supplementary file 1 [file nutrients-15-04593-s001.zip]

Archive with 1 entries (1 files):
- nutrients-2671097-supplementary.pdf
